# Supplementary material for: Identification of Volatile Organic Compounds Emitted by Two Beneficial Endophytic Pseudomonas Strains from Olive Roots
Source: Plants (Basel). 2022 Jan 25;11(3):318. doi: 10.3390/plants11030318 (PMC8840531; doi:10.3390/plants11030318)
Supplement: Supplementary file 1 [file plants-11-00318-s001.zip]

Archive with 1 entries (1 files):
- plants-1542404-supplementary.pdf
